# Supplementary material for: ADNP regulates chromatin architecture and lineage fidelity during neural differentiation
Source: PLoS Genet. 2026 Apr 1;22(4):e1012081. doi: 10.1371/journal.pgen.1012081 (PMC13061322; doi:10.1371/journal.pgen.1012081)
Supplement: S1 Table — (XLSX) [file pgen.1012081.s001.xlsx]

## Sheet: Sheet1
S1 Table. gBlock and oligo DNA used in this study.
Fragment name	Sequence (5'-3')
Guide RNA (oligos)
ADNP-gRNA-F	CACCGCATATGCTATGGCACGCCA
ADNP-gRNA-R	AAACTGGCGTGCCATAGCATATGC
ADNP-FKBP-V5 donor (gBlocks)
ADNP-KI-donor-left	GACCCAAGCTTGGTACCGAGCTCGGCATATGCTATGGCACGCCAGGGAGTGAGGTAGACCAAGATGATGTAGTTGAGTGGAAAGATGGTGCTTCACCATCTGAGAGTGGGCCTGGTTCCCAACAAATCTCAGACTTTGAGGATAATACATGTGAAATGAAACCAGGAACCTGGTCTGATGAGTCTTCCCAGAGTGAAGATGCAAGGAGCAGTAAGCCAGCTGCCAAAAAAAAGGCTACAGTGCAAGATGACACAGAGCAGTTAAAATGGAAGAATAGTTCCTATGGAAAAGTTGAAGGGTTTTGGTCCAAGGACCAGTCACAGTGGGAAAATGCATCTGAGAATGCAGAGCGCTTACCAAACCCACAGATTGAGTGGCAGAATAGCACAATTGACAGTG…
ADNP-FKBP-V5-insertion	TTAACTGGAGTGAAGCTGAGCAGCCAGCAAGCCGGAGTGCAGGTGGAAACCATCTCCCCAGGAGACGGGCGCACCTTCCCCAAGCGCGGCCAGACCTGCGTGGTGCACTACACCGGGATGCTTGAAGATGGAAAGAAAGTTGATTCCTCCCGGGACAGAAACAAGCCCTTTAAGTTTATGCTAGGCAAGCAGGAGGTGATCCGAGGCTGGGAAGAAGGGGTTGCCCAGATGAGTGTGGGTCAGAGAGCCAAACTGACTATATCTCCAGATTATGCCTATGGTGCCACTGGGCACCCAGGCATCATCCCACCACATGCCACTCTCGTCTTCGATGTGGAGCTTCTAAAACTGGAAGACTACAAGGATGACGACGATAAGGGCAAGCCCATCCCCAACCCC…
ADNP-KI-donor-right	ATATGGGCCGTGTTGCATCCTGGACTTCTGCTCTCCTTCCAGTCTGACTGCAAAGCTGTCTTCTAACTGGCACTACCTTGCAAGGACTGGTCAGTCAGCAGGCTGTGGGGATGTGTGACCACTGTAGTCTCAGTGGTTATTTCCAAGTCTATGATAGATGACTGGTTGATCTTTGTTCAGACTCTTCTCTGGTAGACTCGGTGATGAAGTGTGAAAAACCAGTAAGCTGGTAGCTCATGAATGCACACAGGGAGAAGTAGTTCCTTACCTACCTGCCTTCTCAGCATTTCTTCCCCTCAGATGTTTGGTTGGATGTCCTGGGAAAGCCTTATCCTGATTCACATAGTAGTGCAGGGCGGGCATACACACTACCAGTCAAATGTGTCTAGTAGACTTGGG…
ADNP-SMASh donor (PCR primers)
ADNP-FKBP-PCR-F	GGTGCTCTACGGCTCTAGAGTGCACTAGC
ADNP-FKBP-PCR-R	CACCACCTCCTTGCTGGCTGCTCAGCTTC
pUC19-SMASH-PCR-F	CAGCCAGCAAGGAGGTGGTGGAAGCGATG
pUC19-SMASH-PCR-R	CTCTAGAGCCGTAGAGCACCTCGCGATC
ADNP-SMASh-FKBP donor (PCR primers)
ADNP-FKBP-PCR2-F	GGTGCTCTACGGAGTGCAGGTGGAAACCATC
ADNP-FKBP-PCR2-R	CTCTAGAGCCGGTGCTGTCCAGGCCCAG
ADNP-SMASh-PCR-F	GGACAGCACCGGCTCTAGAGTGCACTAG
ADNP-SMASh-PCR-R	CCTGCACTCCGTAGAGCACCTCGCGATC
